# Supplementary material for: An Identification of Functional Genetic Variants in B4GALNT2 Gene and Their Association with Growth Traits in Goats
Source: Genes (Basel). 2024 Mar 3;15(3):330. doi: 10.3390/genes15030330 (PMC10970026; doi:10.3390/genes15030330)
Supplement: Supplementary file 1 [file genes-15-00330-s001.zip]

Archive with 8 entries (8 files):
- Figure S1.The identification results.Pax7 (red) and MyHC (red) immunofluorescence staining were performed in MuSCs.docx
- Figure S2. Gel electrophoresis of genomic DNA samples.docx
- Figure S3. Homology analysis between 6 SNPs in t.docx
- Figure S4. Phylogenetic tree of B4GALNT2.docx
- Table S1.Transcription factors prediction.xlsx
- Table S10. Basic data of growth, development and reproductive performance of Nanjiang yellow goat.xls
- Table S2. The association between six SNPs and lambing performance in primiparous and multiparous Nanjiang yellow goat populations.xlsx
- Table S3-S9.docx
