# Supplementary material for: An Identification of Functional Genetic Variants in B4GALNT2 Gene and Their Association with Growth Traits in Goats
Source: Genes (Basel). 2024 Mar 3;15(3):330. doi: 10.3390/genes15030330 (PMC10970026; doi:10.3390/genes15030330)
Supplement: Supplementary file 1 [file genes-15-00330-s001.zip › Table S1.Transcription factors prediction.xlsx]

## Sheet: Sheet1
Locus	Transcription factor	Score	Transcription factor	Score
	(Wild )		(Mutation)
rs660965343（G>T）	KLF17	10.47	RUNX3	11.93
	/	/	SMAD2	9.86
	/	/	TCF7L1	9.52
	/	/	Lef1	8.79
	/	/	Bcl11B	8.74
	/	/	Runx1	8.67
rs649127714（G>A）	ZNF263	10.83	ZNF263	11.95
	ZNF135	8.87	ZNF135	9.04
rs639183528（C>T）	RELA	12.14	MEIS2	11.28
	MEIS2	10.85	Hoxc9	10.67
	NFKB1	10.37	Nfatc1	10.01
	Hoxc9	10.35	POU3F3	9.44
	Nfatc1	9.5	HSF1	8.66
	REL	9.25
	ZEB1	9.09	/	/
rs649573228（G>A）	Bcl11B	14.04	ZEB1	11.71
	Rbpjl	12.54	Tfcp2l1	11.38
	Ptf1A	12.23	/	/
	SNAI1	12.14	/	/
	SNAI3	12.04	/	/
	ASCL1	9.82	/	/
	TCF12	9.76	/	/
rs652899012（G>A）	NKX3-2	11.14	NKX3-1	11.58
	NKX3-1	10.99	HNF1B	9.91
	NKX2-5	10.79	/	/
