# Supplementary material for: An Identification of Functional Genetic Variants in B4GALNT2 Gene and Their Association with Growth Traits in Goats
Source: Genes (Basel). 2024 Mar 3;15(3):330. doi: 10.3390/genes15030330 (PMC10970026; doi:10.3390/genes15030330)
Supplement: Supplementary file 1 [file genes-15-00330-s001.zip › Table S10. Basic data of growth, development and reproductive performance of Nanjiang yellow goat.xls]

## Sheet: Character of growth
Farm	Number of tube	Number of goat	sex	Date of birth	birth weight	6 months old				12 months old				18 months old
						BW	BL	BH	CC	BW	BL	BH	CC	BW	BL	BH	CC
Huataisi	HTSB001	31260	♀	2013.02.07	2	25	58	53	63	33	64	62	70	48	70	66	88
Huataisi	HTSB002	11676	♀	2017.04.23	1.8	26	58	55	63	34	63	62	72	43	69	67	84
Huataisi	HTSB003	31372	♀	2014.04.01	2.2	21	59	56	64	29	63	59	70	42	69	66	83
Huataisi	HTSB004	11370	♀	2016.04.10	2.5	24	62	57	64	29	64	60	69	46	72	66	85
Huataisi	HTSB005	31250	♀	2013.01.21	2.5	27	60	56	65	36	66	64	75	46	71	69	85
Huataisi	HTSB006	31390	♀	2014.04.07	2.3	26	59	55	63	34	64	62	73	44	70	66	84
Huataisi	HTSB007	11628	♀	2016.04.21	2.4	27	60	56	64	35	65	63	76	45	71	68	86
Huataisi	HTSB008	31764	♀	2016.04.17	2.3	25	58	54	64	33	64	61	75	46	69	66	85
Huataisi	HTSB009	31376	♀	2014.04.01	1.9	26	56	54	68	33	64	61	73.5	48	71	67	86
Huataisi	HTSB010	31328	♀	2013.04.17	2.4	24	57	56	62	29	63	60	69	43	73	65	84
Huataisi	HTSB011	11526	♀	2016.01.15	2	21	53	51	63	29	61	59	72	43	70	67	81
Huataisi	HTSB012	31276	♀	2013.02.03	1.8	26	59	54	64	33	63	61	71	44	69	68	82
Huataisi	HTSB013	31868	♀	2017.04.24	2.2	20	59	56	64	30.5	63	59	72	44	69	64	83
Huataisi	HTSB014	11684	♀	2015.05.04	2.2	28	62	56	66	35	67	66	75	46	72	68	88
Huataisi	HTSB015	11692	♀	2017.05.06	2	25	58	55	64	33	63	62	72	44	68	66	85
Huataisi	HTSB016	11732小	♀	2017.04.22	2.3	22.5	58	56	63	28	63	59	69	41	68	65	82
Huataisi	HTSB017	31370	♀	2014.04.02	2.2	23	52	50	60	29	62	59	72	43	70	67	81
Huataisi	HTSB018	11356	♀	2017.04.13	2.1	26	58	54	65	34	64	63	75	47	70	68	83
Huataisi	HTSB019	31278	♀	2013.02.05	2.4	27	59	56	66	35	63	62	74	46	69	68	87
Huataisi	HTSB020	91404	♀	2017.04.13	2.3	27	58	54	64	34	64	63	74	51	77	68	88
Huataisi	HTSB021	11539	♀	2015.04.11	2.4	21	53	51	60	28	62	59	70	41	68	65	78
Huataisi	HTSB022	11626	♀	2016.04.21	2.3	26	58	55	65	34	64	63	74	44	70	67	85
Huataisi	HTSB023	11732大	♀	2017.04.11	2.2	23	59	56	65	28	64	60	69	44	70	65	82
Huataisi	HTSB024	11512	♀	2015.12.03	2.1	26	58	55	62	35	64	62	75	48	70	67	87
Huataisi	HTSB025	11528	♀	2015.04.16	2.3	24	59	58	63	34	62	60	74	48	69	66	86
Huataisi	HTSB026	11494	♀	2016.04.01	2.1	27	59	55	65	35	65	64	75	46	69	67	87
Huataisi	HTSB027	11588	♀	2016.04.01	2.2	27	60	54	67	36	65	63	76	46	73	66	85
Huataisi	HTSB028	00456	♀	2015.01.02	2.3	28	61	56	64	34	67	65	73	48	73	67	85
Huataisi	HTSB029	11502	♀	2015.05.07	2.3	27	57	56	65	33	64	62	73	43	70	63	83
Huataisi	HTSB030	11662	♀	2017.03.20	2.4	27	58	56	65	35	65	63	76	46	71	70	85
Huataisi	HTSB031	91398	♀	2017.04.07	2.6	24	62	58	65	32	65	61	72	48	72	66	89
Huataisi	HTSB032	31308	♀	2013.04.16	2.3	27	57	55	64	34	64	62	75	48	70	68	87
Huataisi	HTSB033	91344	♀	2016.04.15	2.1	20	53	51	59	27	61	58	70	42	67	65	79
Huataisi	HTSB034	11758	♀	2017.06.02	2.2	28	63	56	67	35	67	65	75	45	73	67	85
Huataisi	HTSB035	11560	♀	2015.11.04	2.3	29	61	56	66	36	65	63	78	58	71	70	90
Huataisi	HTSB036	11394	♀	2012.04.08	2.5	28	59	56	66	35	64	63	76	49	70	68	87
Huataisi	HTSB037	31246	♀	2014.01.29	2.1	26	57	54	64	34	65	64	77	44	70	66	85
Huataisi	HTSB038	11574	♀	2016.02.17	2.3	27	60	54	66	35	63	61	75	45	73	68	89
Huataisi	HTSB039	11664	♀	2017.03.09	2.2	26	57	56	65	35	64	62	76	46	71	70	86
Huataisi	HTSB040	11428	♀	2017.04.20	2.3	22	53	51	62	29	62	59	70	42	69	67	81
Huataisi	HTSB041	71584	♀	2018.04.23	2.6	23	55	53	65	30	61	59	73	44	72	70	83
Huataisi	HTSB042	00474	♀	2014.07.06	2.2	26	61	57	65	36	65	61	72	51	73	67	87
Huataisi	HTSB043	91018	♀	2012.01.06	1.8	26	58	53	64	33	64	62	73	45	70	65	86
Huataisi	HTSB044	91394	♀	2017.04.07	2.8	23	63	58	67	33	67	62	73	48	74	67	88
Huataisi	HTSB045	11682	♀	2017.05.03	2.1	24	63	58	65	28	65	61	70	42	70	66	81
Huataisi	HTSB046	91384	♀	2017.04.02	2	20	62	58	65	30	65	62	73	42	69	65	81
Huataisi	HTSB047	91382	♀	2017.04.01	2.6	28	67	55	64	35	64	62	76	49	74	68	86
Huataisi	HTSB048	11706	♀	2017.01.06	1.9	24	58	54	64	34	63	61	74	43	69	66	85
Huataisi	HTSB049	31376	♀	2015.01.26	2.1	26	59	55	63	35	64	62	76	44	70	69	84
Huataisi	HTSB050	91160	♀	2013.03.27	2.5	27	60	55	65	34	64	63	76	46	70	68	85
Huataisi	HTSB051	91418	♀	2017.04.15	2.4	25	62	59	64	31	64	61	74	50	75	69	85
Huataisi	HTSB052	11612	♀	2016.04.18	2.4	26	60	55	64	35	65	63	74	44	69	67	83
Huataisi	HTSB053	01420	♀	2017.03.29	2.5	26	59	54	62	35	65	62	72	46	69	67	87
Huataisi	HTSB054	11538	♀	2015.04.11	2.4	27	61	56	65	34.5	66	65	75	48.5	70	68	84
Huataisi	HTSB055	91402	♀	2017.04.13	2.5	27	62	57	67	36	68	67	78	47	70	68	86
Laoshuiku	NJLSK01	21650	♀	2016.03.23	2.2	23	55	53	61	30	64	61	73	45	72	69	83
Laoshuiku	NJLSK02	71216	♀	2013.09.25	2.5	22	54	52	61	30	62	59	73	44	70	67	81
Laoshuiku	NJLSK03	01452	♀	2017.03.25	1.9	19	51	50	60	27	60	57	69	42	68	65	80
Laoshuiku	NJLSK04	21588	♀	2015.06.08	2.2	22	55	52	62	30	63	60	71	39	67	64	78
Laoshuiku	NJLSK05	01498	♀	2018.05.04	2.1	22	55	53	61	30	65	62	72	44	71	68	83
Laoshuiku	NJLSK06	61666	♀	2018.04.22	2.2	22	54	52	61	30	62	60	72	43	71	68	82
Laoshuiku	NJLSK07	61338	♀	2014.04.11	2.2	21	53	51	60	28	62	59	70	41	68	65	79
Laoshuiku	NJLSK08	81466	♀	2015.07.11	2	23	55	52	64	31	65	62	73	44	72	69	81
Laoshuiku	NJLSK09	81324	♀	2014.04.27	2.3	20	53	51	60	29	62	59	71	41	69	66	80
Laoshuiku	NJLSK10	21510	♀	2014.10.08	2	22	54	51	63	31	63	60	74	45	72	69	83
Laoshuiku	NJLSK11	41302	♀	2014.03.26	1.8	20	53	51	59	28	62	59	69	42	69	66	80
Laoshuiku	NJLSK12	71316	♀	2015.01.05	1.8	20	53	51	61	29	62	60	70	43	69	67	81
Laoshuiku	NJLSK13	21972	♀	2018.04.10	2.1	21	55	53	61	29	63	60	72	43	71	68	82
Laoshuiku	NJLSK14	21118	♀	2012.03.20	2.1	21	53	51	61	30	61	58	70	42	69	66	80
Laoshuiku	NJLSK15	81178	♀	2015.01.05	2.1	20	53	51	59	27	61	58	70	42	67	65	79
Laoshuiku	NJLSK16	81328	♀	2014.04.27	2.2	21	52	50	60	29	62	59	72	43	70	67	81
Laoshuiku	NJLSK17	21576	♀	2015.05.13	2.4	20	53	51	60	28	60	57	68	41	69	66	79
Laoshuiku	NJLSK18	71226	♀	2013.09.23	2.3	22	54	52	61	29	61	59	69	42	71	68	79
Laoshuiku	NJLSK19	02134	♀	2014.04.20	1.9	20	53	51	61	29	61	58	70	42	69	66	79
Laoshuiku	NJLSK20	81468	♀	2016.03.02	2	23	55	52	64	31	65	62	73	45	72	69	81
Laoshuiku	NJLSK21	81272	♀	2014.09.02	2.3	21	53	52	58	30	62	58	69	43	69	66	81
Laoshuiku	NJLSK22	21848	♀	2017.04.29	2	20	54	52	61	29	63	60	72	42	70	67	80
Laoshuiku	NJLSK23	71240	♀	2014.04.08	2	22	54	51	63	31	63	60	74	45	72	69	83
Laoshuiku	NJLSK24	21520	♀	2014.03.26	2.2	21	52	50	60	29	62	59	72	43	70	67	81
Laoshuiku	NJLSK25	21648	♀	2016.12.08	2.2	26	58	54	64	34	65	64	75	44	70	66	84
Laoshuiku	NJLSK26	71344	♀	2016.03.27	2.6	23	55	53	63	32	64	61	75	45	72	69	84
Laoshuiku	NJLSK27	61548	♀	2017.11.21	2.6	22	54	52	61	31	65	63	74	45	73	70	87
Laoshuiku	NJLSK28	21546	♀	2015.03.14	2.1	21	53	51	60	28	60	58	69	42	68	65	79
Laoshuiku	NJLSK29	51250	♀	2013.04.03	2.3	22	53	51	62	29	62	59	70	42	69	67	81
Laoshuiku	NJLSK30	51438	♀	2014.04.20	1.9	20	52	50	61	28	61	58	72	42	71	68	80
Laoshuiku	NJLSK31	71324	♀	2015.01.12	2	19	52	50	58	28	60	57	68	41	68	66	79
Laoshuiku	NJLSK32	71258	♀	2014.04.07	2.4	21	53	51	60	28	61	59	70	43	70	67	81
Laoshuiku	NJLSK33	21898	♀	2018.07.26	2.5	21	53	51	60	30	61	58	71	42	70	68	80
Laoshuiku	NJLSK34	21610	♀	2016.12.10	2.1	21	54	52	61	29	60	57	68	42	69	67	80
Laoshuiku	NJLSK35	61532	♀	2017.05.20	2	23	55	53	61	30	64	61	73	45	72	69	83
Laoshuiku	NJLSK36	61606	♀	2018.05.13	2	20	53	50	60	29	62	59	72	43	69	67	82
Laoshuiku	NJLSK37	01350/81350	♀	2015.07.03	2.2	21	54	52	61	29	60	57	68	42	69	67	80
Laoshuiku	NJLSK38	80004	♀	2015.02.25	2.2	26	58	54	64	34	65	64	75	44	70	66	85
Laoshuiku	NJLSK39	11360	♀	2014.03.21	2.5	20	53	51	61	29	62	59	70	41	69	67	79
Laoshuiku	NJLSK40	00142	♀	2014.09.20	1.8	20	53	51	61	29	62	60	70	43	69	67	81
Laoshuiku	NJLSK41	01530	♀	2017.11.20	2	22	54	51	63	31	63	60	74	45	72	69	83
Laoshuiku	NJLSK42	21480	♀	2014.06.07	2.3	23	56	53	64	31	66	62	73	43	70	67	82
Laoshuiku	NJLSK43	81276	♀	2014.05.01	2.6	28	60	57	66	34	65	61	75	45	74	70	84
Laoshuiku	NJLSK44	21002	♀	2018.12.26	2.1	21	55	53	61	29	63	60	72	43	71	68	82
Laoshuiku	NJLSK45	21566	♀	2015.04.07	2.2	20	53	51	59	29	61	58	71	42	68	66	79
Laoshuiku	NJLSK46	21504	♀	2015.04.07	2.3	20	53	51	58	29	61	58	69	43	68	66	80
Laoshuiku	NJLSK47	21490	♀	2014.06.09	2.1	21	53	51	60	28	60	58	69	42	68	65	79
Laoshuiku	NJLSK48	81542	♀	2018.05.24	2.1	20	54	51	60	28	60	57	67	41	68	65	78
Laoshuiku	NJLSK49	02014	♀	2013.03.26	1.9	21	52	50	61	30	61	58	71	42	68	65	80
Laoshuiku	NJLSK50	81320	♀	2013.03.02	2.3	21	53	51	60	29	61	58	70	42	70	68	81
Laoshuiku	NJLSK51	71280	♀	2014.03.23	2	21	53	51	60	28	61	59	70	43	70	67	81
Laoshuiku	NJLSK52	41228	♀	2012.09.27	2	20	54	52	60	27	64	61	72	42	70	67	80
Laoshuiku	NJLSK53	61608	♀	2018.04.20	2.3	22	54	52	63	30	62	60	71	44	71	68	84
Laoshuiku	NJLSK54	65525	♀	2017.10.21	2.4	23	55	53	62	30	64	61	72	44	72	69	83
Yanzhichang	NJJZ01	41402	♀	2014.03.28	2	26	58	55	64	31.5	64	59	71	43	73	68	88
Yanzhichang	NJJZ02	41642	♀	2015.05.01	2.2	24	55	52	63	34	65	62	75	45	73	71	86
Yanzhichang	NJJZ03	01404	♀	2017.05.27	2.2	24.5	56	55	63	31	63	62	71	42	70	66	84
Yanzhichang	NJJZ04	41790	♀	2017.04.22	2.3	26.5	57	57	65	33	63	62	75	44	70	65	86
Yanzhichang	NJJZ05	51776	♀	2016.08.20	2.5	28.5	58	56	66	34	64	61	76	45	71	64	87
Yanzhichang	NJJZ06	51870	♀	2018.04.06	2.5	27	58	57	67	34	65	62	77	46	72	67	87
Yanzhichang	NJJZ07	51344	♀	2014.03.26	1.9	26	56	55	64	33	63	62	76	42.5	69	67	83
Yanzhichang	NJJZ08	51810	♀	2017.04.03	2	26	58	55	64	31.5	64	59	71	43	73	68	85
Yanzhichang	NJJZ09	51200	♀	2013.04.02	2.4	27	57	56	63.5	34	64	62	75	42	70	65	84
Yanzhichang	NJJZ10	51834	♀	2017.05.05	2.3	26	58	57	66	37	69	64	77	48	76	74	89
Yanzhichang	NJJZ11	41688	♀	2016.04.02	2.3	22	54	52	61	30	62	59	73	44	70	67	82
Yanzhichang	NJJZ12	51770	♀	2016.12.15	2.3	23	54	51	61	33	65	62	74	46	75	73	86
Yanzhichang	NJJZ13	11520	♀	2015.04.08	2.4	26	58	56	64	34	65	63	74	45	71	64	86
Yanzhichang	NJJZ14	41702	♀	2016.04.04	2.3	25	56	54	63	32.5	64	61	75	45	70	67	86
Yanzhichang	NJJZ15	61102	♀	2012.03.27	2.4	25	57	54	63	36	65	61	76	46	74	72	85
Yanzhichang	NJJZ16	41806	♀	2017.04.11	2.4	24	55	52	63	34	65	62	75	46	75	73	88
Yanzhichang	NJJZ17	51818	♀	2017.04.14	2.3	24.5	59	57	65	31	62	60	72	43	72	66	85
Yanzhichang	NJJZ18	41572	♀	2015.04.27	2.2	25	56	55	63	32.5	63	62	74.5	43	68	66	84.5
Yanzhichang	NJJZ19	51718	♀	2016.03.29	2.3	26.5	57	56	64	33	64	62	73	48	70	65	86.5
Yanzhichang	NJJZ20	51112	♀	2012.01.17	2.2	23	54	52	64	35	64	61	73	44	69	67	81
Yanzhichang	NJJZ21	51776	♀	2016.12.19	2.3	25	56	55	62	33	64	63	72	43	69	68	82
Yanzhichang	NJJZ22	51784	♀	2017.04.02	2.4	25	57	56	64	33	63	62	74	44	71	65	84
Yanzhichang	NJJZ23	51552	♀	2015.02.12	2.3	28	60	55	69	35	62	57	72	39.5	68	63	84
Yanzhichang	NJJZ24	51452	♀	2014.05.23	2.3	26	58	56	66	31.5	63	62	73	42	69	64	83
Yanzhichang	NJJZ25	41696	♀	2016.04.01	2.3	26	57	55	65	33	64	62	72	43	71	65	84
Yanzhichang	NJJZ26	41210	♀	2013.04.01	2	22	54	52	61	30	62	60	72	43	71	68	82
Yanzhichang	NJJZ27	41638	♀	2015.05.01	2.3	27	57	56	65	33	64	62	74	42.5	69	64	83
Yanzhichang	NJJZ28	51730	♀	2016.04.05	2.5	21	54	52	60	30	64	61	72	44	72	69	82
Yanzhichang	NJJZ29	41614	♀	2015.04.28	2	29	55	54	66	36	66	64	72	43	72	66	80
Yanzhichang	NJJZ30	51824	♀	2017.05.08	2.4	25.5	61	55	64	30	64	60	68	39	70	67	79
Yanzhichang	NJJZ31	51774	♀	2016.12.20	2.5	25	56	55	66	33	63	61	76	42	68	67	85
Yanzhichang	NJJZ32	51852	♀	2017.04.10	2.5	28.5	56	56	66	35	65	64	75	45	70	66	86
Yanzhichang	NJJZ33	71196	♀	2013.03.16	2.3	24	55	53	62	37	66	63	75	45	69	67	88
Yanzhichang	NJJZ34	51260	♀	2013.04.01	2.5	20	53	51	61	29	62	59	70	41	69	67	79
Yanzhichang	NJJZ35	31690	♀	2016.06.30	2.3	27	58	56	63.5	34.5	64	63	76	47	70	67	88
Yanzhichang	NJJZ36	41626	♀	2015.04.29	2.1	20	54	52	61	29	63	60	72	42	70	67	80
Yanzhichang	NJJZ37	51790	♀	2017.04.06	2.3	27	57	56	65	33	64	62	73.5	43	70	63	83
Yanzhichang	NJJZ38	41276	♀	2013.04.24	2.6	22	55	52	61	29	60	57	69	43	70	68	82
Yanzhichang	NJJZ39	51188	♀	2013.03.28	2.3	25	56	55	62	32	63	62	71	42	68	66	80
Yanzhichang	NJJZ40	41536	♀	2015.04.26	2.1	23	54	51	63	34	66	62	74	46	75	73	88
Yanzhichang	NJJZ41	41270	♀	2013.04.24	2.3	27	61	57	66	35	63	61	74	47	76	68	88
Yanzhichang	NJJZ42	41756	♀	2016.04.16	2.4	25.5	61	55	63	30	64	60	68	39	70	67	79
Yanzhichang	NJJZ43	31502	♀	2015.04.14	2.2	25	56	55	63	31	59	57	68	38	67	64	81
Yanzhichang	NJJZ44	51836	♀	2017.05.08	2.3	27	61	57	66	35	63	61	74	47	76	68	88
Yanzhichang	NJJZ45	41678	♀	2016.03.12	2.4	26	58	55	63	35	65	63	75	44	71	68	84
Yanzhichang	NJJZ46	51812	♀	2017.04.03	2.1	25	56	55	61	33	63	62	72	43	70	68	81
Yanzhichang	NJJZ47	41690	♀	2016.04.17	2.4	26	56	52	63	35	66	61	74	46	73	69	85
Yanzhichang	NJJZ48	41856	♀	2018.04.13	2.2	25.5	57	55	66	37	68	67	78	48	76	76	90
Yanzhichang	NJJZ49	51796	♀	2017.04.02	2	20	53	51	59	28	62	59	70	42	69	66	80
Yanzhichang	NJJZ50	51280	♀	2013.04.09	2.4	27	57	56	63	35	64	63	76	45	70	78	86
Lenshuiya	01	00104	♀	2016.10.18	2.4	22	61	58	67	31	65	61	73	48	74	69	86
Lenshuiya	02	00236		2017.03.23	2.3	24	58	55	64	32	64	62	73	45	70	67	85
Lenshuiya	03	00548		2017.11.15	2.3	24	58	55	64	32	63	61	73	45	70	66	85
Lenshuiya	04	00376		2014.04.13	2.7	20	60	58	65	31	64	60	73	44	73	68	84
Lenshuiya	05	02254		2015.04.20	2.6	22	62	59	65	30	65	62	74	45	73	69	84
Lenshuiya	06	12106		2015.08.07	2.4	22	61	58	67	31	65	61	73	48	73	69	85
Lenshuiya	07	01490		2018.04.13	2.3	21	60	57	63	30	64	60	68	47	73	66	85
Lenshuiya	08	00500		2017.02.11	2.3	20	58	56	64	29	62	58	71	44	70	66	83
Lenshuiya	09	00254		2013.03.22	2.2	20	58	56	65	28	62	58	71	45	71	68	84
Lenshuiya	10	00304		2015.10.24	2.3	21	60	57	63	29	64	61	69	44	70	67	85
Lenshuiya	11	01410		2017.03.26	2.1	20	63	60	66	30	65	62	73	45	69	65	84
Lenshuiya	12	00292		2015.06.14	2.4	26	62	59	67	33	64	60	73	49	70	68	88
Lenshuiya	13	00130		2015.04.30	2	19	61	58	64	29	64	61	70	43	72	66	83
Lenshuiya	14	31812		2017.04.12	2.4	20	61	58	66	31	65	62	72	45	70	67	84
Lenshuiya	15	00360		2015.12.20	2.5	21	62	59	63	32	64	61	70	45	71	67	84
Lenshuiya	16	01488		2018.04.13	2.5	22	62	59	64	32	64	61	70	47	72	69	85
Lenshuiya	17	00550		2017.11.15	2.2	20	62	58	63	30	65	61	69	45	72	69	85
Lenshuiya	18	00520		2017.04.01	2.2	21	63	60	65	30	65	61	69	4	72	68	84
Lenshuiya	19	01522		2018.04.04	2.8	23	62	58	66	32	67	62	72	46	71	67	84
Lenshuiya	20	00810		2013.09.04	2.4	26	60	58	67	33	64	60	73	47	70	65	88
Lenshuiya	21	17104		2018.03.10	2.1	21	62	60	64	30	66	63	73	44	70	67	83
Lenshuiya	22	40532		2015.12.27	2.2	21	61	59	63	29	65	62	73	43	71	68	84
Lenshuiya	23	01436		2017.10.21	2.2	19	60	58	65	28.5	64	61	70	45	71	67	84
Lenshuiya	24	00492		2017.02.05	2.4	20	61	58	66	31	65	62	72	45	69	65	85
Lenshuiya	25	00512		2017.04.01	2.5	21	62	59	63	32	64	61	70	49.5	73	68	85
Lenshuiya	26	16080		2018.05.21	2.5	22	62	58	66	31	66	62	73	45	72	68	86
Lenshuiya	27	00400		2014.12.09	2.2	21	63	60	65	30	65	61	69	45	72	68	84
Lenshuiya	28	00392		2014.03.29	1.9	24	61	56	66	31	66	62	70	46	73	68	85
Lenshuiya	29	10566		2017.10.14	2	20	63	60	66	30	65	62	73	45	69	65	84
Lenshuiya	30	61554		2016.10.14	2.8	23	62	58	66	32	67	62	72	47	73	67	86
Lenshuiya	31	00831		2016.10.21	2.4	26	60	58	67	33	64	60	73	49	70	65	88
Lenshuiya	32	00300		2015.10.24	2.1	18	62	59	64	29	66	61	68	46	73	66	84
Lenshuiya	33	02126		2016.03.25	2.3	19	59	58	64	28	63	60	73	43	69	64	82
Lenshuiya	34	12010		2015.10.24	2.2	19	61	58	64	29	64	61	70	43	72	66	83
Lenshuiya	35	04300		2017.12.23	1.9	18	58	56	62	27	62	59	68	41	69	64	80
Caijiagou		71447	♂	2016.03.25	2.5	30	68	63	73	38.5	71	67	84	57	78	74	93
Caijiagou		51793	♂	2017.04.01	2.6	32	66	63	71	41	76	72	74	65	82	77	96
Caijiagou		02177	♂	2015.04.26	2.4	32	66	64	72	39	70	68	80	57	81	74	92
Caijiagou		61361	♂	2014.04.22	2.4	32	63	60	70	42	72	69	83	56	79	73	90
Caijiagou		51885	♂	2018.04.14	2.7	33	69	65	74	42	76	70	83	59	81	74	94
Caijiagou		21723	♂	2016.04.11	2.3	34	67	63	75	43	75	72	84	62	81	76	93.5
Caijiagou		71551	♂	2018.06.07	2.4	33.5	70	64	75	42	80	72	85	61	84	75	94
Caijiagou		21305	♂	2013.03.23	2.5	31	65	61	69	40	73	68	84	55	80	76	91
Caijiagou		51861	♂	2017.05.07	2.7	33	66	64	76	41	73	70	83	67	84	78	94
Caijiagou		80519	♂	2018.04.22	2.6	34	68	64	73	46	75	69	84	51	78	72	90
Caijiagou		51405	♂	2014.04.06	3.3	34	68	64	72	42.5	75	70	84	59	81	74	94.5
Caijiagou		55669	♂	2015.11.06	2.5	31	65	60	72	39.5	72	66	84	58	81	77	93
Caijiagou		91545	♂	2018.04.22	2.5	32	69	64	75	40	78	71	85	58	82	76	92
Caijiagou		71635	♂	2018.06.01	2.6	32.5	69	65	70	44	78	72	87	58	81	75	93
Caijiagou		41773	♂	2017.04.11	2.4	33.5	69	65	74	42	75	71	83	60	83	75	95
Caijiagou		21919	♂	2018.04.12	2.6	30	65	60	69	39	72	67	82	58	81	75	90
Caijiagou		51975	♂	2018.04.28	2.3	29	65	60	69	37	72	69	78	56	80	73	88
Caijiagou		61619	♂		3.1	34	70	66	75	45	77	71	85	60	82	76	93
Caijiagou		71437	♂	2016.03.25	2.9	34	68	67	74	46	78	72	82	62	83	77	96
Caijiagou		72357	♂	2014.12.27	2.5	32.5	69	67	74	42.5	76	73	84	65	82	75	93.5
Caijiagou		71611	♂	2018.05.31	2.5	34	70	66	72	44	78	73	85	62	84	76	94
Caijiagou		71613	♂	2018.05.31	2.5	30	66	62	69	38	72	69	79	60	81	74	89
Caijiagou		31217	♂	2012.04.13	2.6	34.5	72	68	75	48	78	72	87	59	82	77	92
Caijiagou		41448	♂		2.4	32.5	67	64	70	41	72	68	83	56	81	75	92
Caijiagou		00481	♂	2017.02.08	2.4	33	66	62	72	43	70	68	84	59	83	76	92.5
Caijiagou		81663	♂	2016.03.16	2.7	32.5	64	62	73	42.5	75	70	83	58	84	78	95
Caijiagou		51491	♂	2018.04.15	2.5	30	68	63	72	40	71	68	79	54	78	73	92
Caijiagou		55445	♂		2.4	31	66	62	74	40.5	73	69	85	58	84	74	93
Caijiagou		01483	♂		2.7	31	67	63	69	42	75	71	83.5	62	83	77	95
Caijiagou		61681	♂	2018.04.27	2.6	33	65	61	72	45	74	70	86	58.5	84	77	94
Caijiagou		01447	♂		2.3	32	68	60	73	42	72	68	85	57	82	76	93.5
Caijiagou		91463	♂	2017.04.13	2.7	33	67	65	72	41	72	67	83	58	83	76	90
Caijiagou		91431	♂	2017.03.29	2.4	30	66	63	70	40.5	73	69	85	58	80	74	92
Caijiagou		81449	♂	2015.03.08	2.5	30	68	63	73	39	72	67	84	57.5	78	76	92
Caijiagou		81673	♂	2015.10.03	2.6	32	66	63	72	41	76	72	84	58	82	77	94
Caijiagou		92275	♂	2014.05.02	3	33.5	68	64	73	42	76	72	84	61	84	76	94
Caijiagou		51895	♂	2018.04.08	2.3	29	64	61	67	37	73	67	80	61	81	74	92
Caijiagou		51257	♂	2013.03.26	2.7	31	67	64	69	40	74	72	84	62	83	77	96
Caijiagou		51929	♂	2018.04.10	2.6	30	65	64	68	39	72	68	82	63	81	75	93
Caijiagou		21457	♂	2014.03.28	2.5	32	67	64	72	42.5	76	72	86	59	82	76	91
Caijiagou		51581	♂	2014.05.04	2.6	33	66	64	73	41	75	70	83	60	84	78	94
Caijiagou		41141	♂	2012.03.27	2.6	33	65	60	70	41	74	71	84	62	82	76	94
Caijiagou		31935	♂	2018.04.28	2.4	31.5	66	62	69	41	75	72	82	61.5	83	74	93
Caijiagou		51791	♂	2016.08.13	2.8	32	69	64	73	40	78	71	82	59	83	75	92.5
Caijiagou		51511	♂	2014.04.28	2.8	33	69	65	72	42	76	72	83	58	83	76	94
Caijiagou		01469	♂		2.5	34	68	65	72	42	78	73	85	61	84	78	95
Caijiagou		71589	♂	2018.05.31	2.5	30	66	62	69	39.5	72	69	79	57.5	79	74	89
Caijiagou		51341	♂	2014.09.30	2.5	30	68	63	73	41	73	68	79	59	78	73	93
Caijiagou		11407	♂	2014.02.01	2.6	33	72	66	74	44	76	70	85	56	80	77	94
Caijiagou		31877	♂	2017.04.30	2.5	32	66	65	72	40	72	68	83	62	81	74	94
Caijiagou		51429	♂	2014.04.02	2.6	33	70	68	72	40.5	76	70	80	55	81	75	90
Caijiagou		0276492	♂		3.1	34	61	59	69	45	74	70	83	72	86	81	91
Caijiagou		00441	♂	2015.02.19	2.3	25	64	61	67	36	71	68	78	56	79	74	89

## Sheet: Number of lambs-1
Farm	Number of tube	Number of goat	Rate of lambing(%）
			First birth	multiparity
			Number of lambs	Number of fetuses	Number of lambs	average
Huataisi	HTSB001	31260	1	7	13	1.85714
Huataisi	HTSB002	11676	1	3	6	2
Huataisi	HTSB003	31372	2	6	11	1.83333
Huataisi	HTSB004	11370	1	4	8	2
Huataisi	HTSB005	31250	2	7	13	1.85714
Huataisi	HTSB006	31390	2	4	8	2
Huataisi	HTSB007	11628	2	2	4	2
Huataisi	HTSB008	31764	2	2	4	2
Huataisi	HTSB009	31376	2	4	9	2.25
Huataisi	HTSB010	31328	1	6	11	1.83333
Huataisi	HTSB011	11526	2	4	8	2
Huataisi	HTSB012	31276	2	6	14	2.33333
Huataisi	HTSB013	31868	1	1	2	2
Huataisi	HTSB014	11684	2	4	8	2
Huataisi	HTSB015	11692	2	1	3	3
Huataisi	HTSB016	11732	2	2	4	2
Huataisi	HTSB017	31370	1	4	7	1.75
Huataisi	HTSB018	11356	1	3	6	2
Huataisi	HTSB019	31278	2	7	14	2
Huataisi	HTSB020	91404	2	2	4	2
Huataisi	HTSB021	11539	2	3	6	2
Huataisi	HTSB022	11626	1	3	6	2
Huataisi	HTSB023	11732	1	3	6	2
Huataisi	HTSB024	11512	1	4	8	2
Huataisi	HTSB025	11528	1	6	11	1.83333
Huataisi	HTSB026	11494	2	2	4	2
Huataisi	HTSB027	11588	2	2	6	3
Huataisi	HTSB028	00456	1	5	10	2
Huataisi	HTSB029	11502	2	3	6	2
Huataisi	HTSB030	11662	1	3	6	2
Huataisi	HTSB031	91398	1	3	6	2
Huataisi	HTSB032	31308	2	6	11	1.83333
Huataisi	HTSB033	91344	2	2	4	2
Huataisi	HTSB034	11758	2	1	2	2
Huataisi	HTSB035	11560	1	5	10	2
Huataisi	HTSB036	11394	2	7	14	2
Huataisi	HTSB037	31246	1	6	11	1.83333
Huataisi	HTSB038	11574	2	2	4	2
Huataisi	HTSB039	11664	2	2	4	2
Huataisi	HTSB040	11428	1	3	6	2
Huataisi	HTSB041	71584	2	1	2	2
Huataisi	HTSB042	00474	2	6	13	2.16667
Huataisi	HTSB043	91018	2	8	16	2
Huataisi	HTSB044	91394	1	3	6	2
Huataisi	HTSB045	11682	2	3	5	1.66667
Huataisi	HTSB046	91384	2	3	5	1.66667
Huataisi	HTSB047	91382	1	2	2	1
Huataisi	HTSB048	11706	2	1	2	2
Huataisi	HTSB049	31376	1	6	13	2.16667
Huataisi	HTSB050	91160	1	7	14	2
Huataisi	HTSB051	91418	2	3	6	2
Huataisi	HTSB052	11612	1	2	5	2.5
Huataisi	HTSB053	01420	1	3	6	2
Huataisi	HTSB054	11538	1	5	10	2
Huataisi	HTSB055	91402	1	3	6	2
Laoshuiku	NJLSK01	21650	3	4	8	2
Laoshuiku	NJLSK02	71216	2	8	18	2.25
Laoshuiku	NJLSK03	01452	2	3	7	2.33333
Laoshuiku	NJLSK04	21588	1	5	12	2.4
Laoshuiku	NJLSK05	01498	1	1	3	3
Laoshuiku	NJLSK06	61666	2	1	3	3
Laoshuiku	NJLSK07	61338	1	7	15	2.14286
Laoshuiku	NJLSK08	81466	2	5	11	2.2
Laoshuiku	NJLSK09	81324	2	8	18	2.25
Laoshuiku	NJLSK10	21510	1	5	12	2.4
Laoshuiku	NJLSK11	41302	1	8	18	2.25
Laoshuiku	NJLSK12	71316	2	6	13	2.16667
Laoshuiku	NJLSK13	21972	2	1	2	2
Laoshuiku	NJLSK14	21118	1	7	15	2.14286
Laoshuiku	NJLSK15	81178	2	6	13	2.16667
Laoshuiku	NJLSK16	81328	2	8	18	2.25
Laoshuiku	NJLSK17	21576	1	6	14	2.33333
Laoshuiku	NJLSK18	71226	2	8	18	2.25
Laoshuiku	NJLSK19	02134	2	5	11	2.2
Laoshuiku	NJLSK20	81468	2	4	9	2.25
Laoshuiku	NJLSK21	81272	2	7	15	2.14286
Laoshuiku	NJLSK22	21848	1	3	7	2.33333
Laoshuiku	NJLSK23	71240	2	8	18	2.25
Laoshuiku	NJLSK24	21520	1	7	16	2.28571
Laoshuiku	NJLSK25	21648	2	3	7	2.33333
Laoshuiku	NJLSK26	71344	2	5	11	2.2
Laoshuiku	NJLSK27	61548	2	2	5	2.5
Laoshuiku	NJLSK28	21546	1	6	14	2.33333
Laoshuiku	NJLSK29	51250	1	8	18	2.25
Laoshuiku	NJLSK30	51438	1	7	16	2.28571
Laoshuiku	NJLSK31	71324	2	6	13	2.16667
Laoshuiku	NJLSK32	71258	2	8	18	2.25
Laoshuiku	NJLSK33	21898	1	1	3	3
Laoshuiku	NJLSK34	21610	1	4	10	2.5
Laoshuiku	NJLSK35	61532	2	3	8	2.66667
Laoshuiku	NJLSK36	61606	2	1	2	2
Laoshuiku	NJLSK37	01350	2	5	11	2.2
Laoshuiku	NJLSK38	80004	2	6	14	2.33333
Laoshuiku	NJLSK39	11360	2	7	15	2.14286
Laoshuiku	NJLSK40	00142	2	6	15	2.5
Laoshuiku	NJLSK41	01530	1	2	5	2.5
Laoshuiku	NJLSK42	21480	1	7	15	2.14286
Laoshuiku	NJLSK43	81276	2	8	18	2.25
Laoshuiku	NJLSK44	21002	1	1	2	2
Laoshuiku	NJLSK45	21566	2	4	9	2.25
Laoshuiku	NJLSK46	21504	2	6	13	2.16667
Laoshuiku	NJLSK47	21490	1	7	14	2
Laoshuiku	NJLSK48	81542	2	1	3	3
Laoshuiku	NJLSK49	02014	1	8	18	2.25
Laoshuiku	NJLSK50	81320	2	8	18	2.25
Laoshuiku	NJLSK51	71280	2	7	14	2
Laoshuiku	NJLSK52	41228	3	9	19	2.11111
Laoshuiku	NJLSK53	61608	2	1	2	2
Laoshuiku	NJLSK54	65525	2	2	6	3

## Sheet: Number of lambs-2
Farm	Number of tube	Number of goat	Rate of lambing(%）
			First birth	multiparity
			Number of lambs	Number of fetuses	Number of lambs	average
Yanzhichang	NJJZ01	41402	1	7	13	1.85714
Yanzhichang	NJJZ02	41642	1	5	10	2
Yanzhichang	NJJZ03	01404	2	2	2	1
Yanzhichang	NJJZ04	41790	1	3	6	2
Yanzhichang	NJJZ05	51776	1	4	7	1.75
Yanzhichang	NJJZ06	51870	2	1	1	1
Yanzhichang	NJJZ07	51344	1	7	13	1.85714
Yanzhichang	NJJZ08	51810	1	2	3	1.5
Yanzhichang	NJJZ09	51200	2	9	17	1.88889
Yanzhichang	NJJZ10	51834	1	2	3	1.5
Yanzhichang	NJJZ11	41688	2	3	6	2
Yanzhichang	NJJZ12	51770	2	3	6	2
Yanzhichang	NJJZ13	11520	1	6	11	1.83333
Yanzhichang	NJJZ14	41702	1	4	7	1.75
Yanzhichang	NJJZ15	61102	2	10	20	2
Yanzhichang	NJJZ16	41806	2	3	5	1.66667
Yanzhichang	NJJZ17	51818	2	2	5	2.5
Yanzhichang	NJJZ18	41572	2	5	9	1.8
Yanzhichang	NJJZ19	51718	1	5	10	2
Yanzhichang	NJJZ20	51112	1	10	20	2
Yanzhichang	NJJZ21	51776	2	3	6	2
Yanzhichang	NJJZ22	51784	2	2	3	1.5
Yanzhichang	NJJZ23	51552	2	5	11	2.2
Yanzhichang	NJJZ24	51452	1	7	13	1.85714
Yanzhichang	NJJZ25	41696	2	4	8	2
Yanzhichang	NJJZ26	41210	1	7	12	1.71429
Yanzhichang	NJJZ27	41638	1	5	11	2.2
Yanzhichang	NJJZ28	51730	2	4	8	2
Yanzhichang	NJJZ29	41614	1	5	10	2
Yanzhichang	NJJZ30	51824	1	3	5	1.66667
Yanzhichang	NJJZ31	51774	2	3	6	2
Yanzhichang	NJJZ32	51852	2	3	7	2.33333
Yanzhichang	NJJZ33	71196	2	7	13	1.85714
Yanzhichang	NJJZ34	51260	2	7	14	2
Yanzhichang	NJJZ35	31690	2	3	6	2
Yanzhichang	NJJZ36	41626	2	5	11	2.2
Yanzhichang	NJJZ37	51790	2	2	4	2
Yanzhichang	NJJZ38	41276	1	7	13	1.85714
Yanzhichang	NJJZ39	51188	2	6	12	2
Yanzhichang	NJJZ40	41536	2	5	10	2
Yanzhichang	NJJZ41	41270	2	7	13	1.85714
Yanzhichang	NJJZ42	41756	2	3	6	2
Yanzhichang	NJJZ43	31502	2	5	10	2
Yanzhichang	NJJZ44	51836	2	3	6	2
Yanzhichang	NJJZ45	41678	2	3	6	2
Yanzhichang	NJJZ46	51812	2	3	6	2
Yanzhichang	NJJZ47	41690	2	4	8	2
Yanzhichang	NJJZ48	41856	2	1	2	2
Yanzhichang	NJJZ49	51796	1	3	6	2
Yanzhichang	NJJZ50	51280	1	8	16	2
Lenshuiya	01	00104	1	3	6	2
Lenshuiya	02	00236	1	3	6	2
Lenshuiya	03	00548	2	1	2	2
Lenshuiya	04	00376	1	7	14	2
Lenshuiya	05	02254	1	6	12	2
Lenshuiya	06	12106	2	4	6	1.5
Lenshuiya	07	01490	1	1	1	1
Lenshuiya	08	00500	1	3	6	2
Lenshuiya	09	00254	1	10	18	1.8
Lenshuiya	10	00304	2	5	9	1.8
Lenshuiya	11	01410	1	2	4	2
Lenshuiya	12	00292	2	5	10	2
Lenshuiya	13	00130	1	6	12	2
Lenshuiya	14	31812	1	2	5	2.5
Lenshuiya	15	00360	1	4	8	2
Lenshuiya	16	01488	2	1	2	2
Lenshuiya	17	00550	2	2	4	2
Lenshuiya	18	00520	1	2	3	1.5
Lenshuiya	19	01522	2	1	2	2
Lenshuiya	20	00810	1	8	15	1.875
Lenshuiya	21	17104	2	1	2	2
Lenshuiya	22	40532	2	4	7	1.75
Lenshuiya	23	01436	1	2	4	2
Lenshuiya	24	00492	2	3	5	1.66667
Lenshuiya	25	00512	2	3	6	2
Lenshuiya	26	16080	2	1	2	2
Lenshuiya	27	00400	1	6	10	1.66667
Lenshuiya	28	00392	1	7	13	1.85714
Lenshuiya	29	10566	2	1	2	2
Lenshuiya	30	61554	1	3	6	2
Lenshuiya	31	00831	1	3	6	2
Lenshuiya	32	00300	2	4	8	2
Lenshuiya	33	02126	2	4	8	2
Lenshuiya	34	12010	1	4	9	2.25
Lenshuiya	35	04300	2	2	4	2
