# Supplementary material for: An Identification of Functional Genetic Variants in B4GALNT2 Gene and Their Association with Growth Traits in Goats
Source: Genes (Basel). 2024 Mar 3;15(3):330. doi: 10.3390/genes15030330 (PMC10970026; doi:10.3390/genes15030330)
Supplement: Supplementary file 1 [file genes-15-00330-s001.zip › Table S2. The association between six SNPs and lambing performance in primiparous and multiparous Nanjiang yellow goat populations.xlsx]

## Sheet: Sheet1
Locus	Genotype	Number	Primiparity	Multiparity
rs672215506	AA	48	1.63±0.49	2.05±0.34
	GA	65	1.52±0.50	2.12±0.25
	GG	34	1.74±0.57	2.01±0.28
rs660965343	GG	56	1.63±0.56	2.05±0.27
	GT	68	1.56±0.50	2.08±0.33
	TT	23	1.70±0.47	2.09±0.25
rs649127714	GG	11	1.64±0.67	2.04±0.18
	GA	65	1.60±0.52	2.08±0.30
	AA	71	1.61±0.49	2.07±0.30
rs639183528	CC	87	1.61±0.49	2.06±0.30
	CT	48	1.58±0.58	2.10±0.31
	TT	12	1.67±0.49	2.05±0.18
rs649573228	AA	128	1.60±0.51	2.08±0.30
	GA	17	1.65±0.61	2.05±0.29
rs652899012	AA	5	1.60±0.55	1.93±0.15
	AG	55	1.62±0.56	2.09±0.28
	GG	85	1.60±0.49	2.07±0.31
